# Supplementary material for: Effect of Synthetic Low-Odor Thiol-Based Hardeners Containing Hydroxyl and Methyl Groups on the Curing Behavior, Thermal, and Mechanical Properties of Epoxy Resins
Source: Polymers (Basel). 2023 Jul 4;15(13):2947. doi: 10.3390/polym15132947 (PMC10346956; doi:10.3390/polym15132947)
Supplement: Supplementary file 1 [file polymers-15-02947-s001.zip]

Archive with 1 entries (1 files):
- Polymers 2476771-Supplementary.pdf
